# Supplementary material for: Assembly and Comparative Analysis of the Complete Mitochondrial Genomes of Smilax glabra and Smilax zeylanica
Source: Genes (Basel). 2025 Apr 14;16(4):450. doi: 10.3390/genes16040450 (PMC12026766; doi:10.3390/genes16040450)
Supplement: Supplementary file 1 [file genes-16-00450-s001.zip › Supplementary Table S1.xlsx]

## Sheet: Sheet1
	Sg	Sz
Group of genes	Name of genes	Name of genes
ATP synthase	atp1, atp4, atp6, atp8, atp9	atp1，atp4，atp6，atp8，atp9
NADH dehydrogenase	nad1, nad2, nad3, nad4, nad4L, nad5, nad6, nad7, nad9 (×2)	nad1，nad2，nad3，nad4，nad4L，nad5，nad6，nad7，nad9
Cytochrome b	cob	cob
Cytochrome c biogenesis	ccmB, ccmC, ccmFC, ccmFN	ccmB，ccmC，ccmFC，ccmFN
Cytochrome c oxidase	cox1, cox2, cox3	cox1，cox2，cox3
Maturases	matR	matR
Protein transport subunit	mttB (×2)	mttB
Ribosomal protein large subunit	rpl2, rpl5, rpl10 (×2), rpl16	rpl2，rpl5，rpl10，rpl16
Ribosomal protein small subunit	rps1, rps2, rps3, rps4, rps7, rps10, rps11, rps12, rps13, rps14, rps19	rps1，rps2，rps3，rps4，rps7，rps10，rps11，rps12，rps13，rps14，rps19（×2）
Succinate dehydrogenase	sdh4	sdh4
Ribosome RNA	rrn5, rrn18, rrn26	rrn5，rrn18，rrn26
Transfer RNA	trnA-UGC, trnC-GCA (×2), trnD-GUC, trnE-UUC, trnF-GAA (×2), trnM-CAU, trnH-GUG (×2), trnI-CAU, trnK-UUU, trnL-CAA, trnM-CAU, trnN-GUU (×2), trnP-UGG (×2), trnQ-UUG (×2), trnR-ACG, trnR-CCU, trnS-GCU (×2), trnS-UGA, trnT-GGU, trnW-CCA (×2), trnY-GUA (×2)	trnA-UGC，trnC-GCA（×2），trnD-GUC，trnE- UUC，trnF-GAA，trnfM-CAU（×2），trnH-GUG， trnI-CAU，trnK-UUU，trnM-CAU，trnN-GUU， trnP-GGG，trnP-UGG，trnQ-UUG（×2），trnS- GCU，trnS-UGA，trnT-GGU，trnW-CCA，trnY- GUA
Note: The numbers in parentheses represent the copy number of the gene, such as (×2) indicating two copies.
